# Supplementary material for: The Synergistic Effect of Adsorption-Photocatalysis for Removal of Organic Pollutants on Mesoporous Cu2V2O7/Cu3V2O8/g-C3N4 Heterojunction
Source: Int J Mol Sci. 2022 Nov 17;23(22):14264. doi: 10.3390/ijms232214264 (PMC9693244; doi:10.3390/ijms232214264)
Supplement: Supplementary file 1 [file ijms-23-14264-s001.zip]

Archive with 1 entries (1 files):
- ijms-2017703-supplementary.pdf
